# Supplementary material for: Data relating to early child development in the Avon Longitudinal Study of Parents and Children (ALSPAC), their relationship with prenatal blood mercury and stratification by fish consumption
Source: Data Brief. 2016 Aug 24;9:112–22. doi: 10.1016/j.dib.2016.08.034 (PMC5018061; doi:10.1016/j.dib.2016.08.034)
Supplement: Supplementary file 1 — Supplementary material [file mmc1.zip]

Archive with 5 entries (5 files):
- Gregory coi_disclosure.pdf
- Iles-Cavencoi_disclosure.pdf
- Taylor coi_disclosure.pdf
- Emond coi_disclosure.pdf
- Goldingcoi_disclosure.pdf
